# Supplementary material for: Integrative Analysis Identifies Genetic Variants Associated With Autoimmune Diseases Affecting Putative MicroRNA Binding Sites
Source: Front Genet. 2018 Apr 26;9:139. doi: 10.3389/fgene.2018.00139 (PMC5932181; doi:10.3389/fgene.2018.00139)
Supplement: Supplementary file 1 [file Table_1.XLSX]

## Sheet: Sheet1
Supplementary Table 1: Linkage disequilibrium and association of miRSNPs and most associated SNPs in AID
chr	pos_bp(hg38)	miRSNP	GWAS_SNP	r2	D'	P-value (GWAS_SNP)	OR (GWAS_SNP)	Target gene	Associated Disease
2	102452327	rs7559479	rs917997	1	1	3.12e-20	1.14	IL18RAP	Crohn's Disease
			rs990171	0.96	0.98	1.2e-16	1.2		Celiac Disease
2	102452374	rs7603250	rs917997	0.99	1	3.12e-20	1.14	IL18RAP	Crohn's Disease
			rs917997	0.99	1	6.17e-17	1.1		Inflammatory Bowel Disease
			rs990171	0.95	0.98	1.2e-16	1.2		Celiac Disease
2	218274217	rs4791	rs2382817	0.81	1	3.7e-12	1.07	PNKD	Inflammatory Bowel Disease
			rs2382817	0.81	1	5.38e-08	1.05		Colitis, Ulcerative
3	119431242	rs3732421	rs1131265	0.83	0.94	1.4e-23	0.85	TMEM39A	Multiple Sclerosis
			rs2293370	0.84	0.94	6.84e-16	0.72		Primary Biliary Cirrhosis
3	119525746	rs57271503	rs1131265	0.97	0.99	1.4e-23	0.85	CD80	Multiple Sclerosis
			rs2293370	0.98	0.99	6.84e-16	0.72		Primary Biliary Cirrhosis
4	102631552	rs1054037	rs7665090	1	1	8.48e-14	0.79	MANBA	Primary Biliary Cirrhosis
			rs228614	0.81	0.93	3.4e-12	0.92		Multiple Sclerosis
			rs1054037	1	1	8.31e-10	0.82		Primary Biliary Cirrhosis
4	102631656	rs4013	rs7665090	1	1	8.48e-14	0.79	MANBA	Primary Biliary Cirrhosis
			rs228614	0.81	0.93	3.4e-12	0.92		Multiple Sclerosis
4	102631896	rs1054029	rs7665090	1	1	8.48e-14	0.79	MANBA	Primary Biliary Cirrhosis
			rs228614	0.81	0.93	3.4e-12	0.92		Multiple Sclerosis
5	97028750	rs39602	rs2910686	0.82	0.93	4.5e-17	1.17	LNPEP	Spondylitis, Ankylosing
			rs1363907	0.93	1	5.62e-13	1.07		Crohn's Disease
			rs1363907	0.93	1	8.71e-12	1.07		Inflammatory Bowel Disease
			rs2549794	0.93	1	1.1e-10	1.05		Crohn's Disease
			rs27290	1	1	7.5e-9	1.32		Juvenile Idiopathic Arthritis
5	142153497	rs449454	rs6863411	0.92	0.96	3.59e-14	0.91	NDFIP1	Crohn's Disease
			rs6863411	0.92	0.96	1.25e-12	0.92		Inflammatory Bowel Disease
7	128948946	rs2070197	rs10488631	1	1	9.37e-110	1.92	IRF5	Lupus Erythematosus, Systemic
			rs10488631	1	1	5.08e-23	1.59		Primary Biliary Cirrhosis
			rs2070197	1	1	5.8e-24	1.88		Lupus Erythematosus, Systemic
			rs35188261	1	1	6.52e-22	1.52		Primary Biliary Cirrhosis
9	114785492	rs10114470	rs3810936	0.98	0.99	1e-15	0.83	TNFSF15	Crohn's Disease
			rs4246905	0.84	0.99	2.8e-32	0.88		Inflammatory Bowel Disease
			rs4246905	0.84	0.99	5.65e-12	0.88		Colitis, Ulcerative
			rs4246905	0.84	0.99	6.23e-26	0.87		Crohn's Disease
			rs3810936	1	1	1.0e-15	0.83		Crohn's Disease
9	136375697	rs3088081	rs10781499	0.85	0.96	4.38e-56	1.19	SNAPC4	Inflammatory Bowel Disease
			rs10781499	0.85	0.96	3.49e-48	1.21		Crohn's Disease
			rs10781499	0.85	0.96	2.62e-19	1.1		Colitis, Ulcerative
			rs4077515	0.85	0.96	1.3e-36	1.18		Crohn's Disease
13	39752145	rs9943	rs9532434	0.98	1	4.52e-08	0.84	COG6	Juvenile Idiopathic Arthritis
			rs9603616	0.93	1	1.6e-12	0.91		Arthritis, Rheumatoid
13	99385548	rs3839999	rs9557195	0.85	0.93	1.35e-12	0.89	UBAC2	Crohn's Disease
			rs9557195	0.85	0.93	2.37e-14	0.9		Inflammatory Bowel Disease
17	39765489	rs907091	rs9303277	0.96	1	2.57e-11	0.81	IKZF3	Primary Biliary Cirrhosis
			rs2872507	0.85	1	1.0e-08	0.90		Type 1 Diabetes Mellitus
			rs2872507	0.85	1	5.44e-11	1.15		Colitis, Ulcerative
			rs2290400	0.92	0.97	5.5e-13	0.87		Type 1 Diabetes Mellitus
17	45834793	rs16940681	rs17564829	1	1	2.15e-09	0.8	CRHR1	Primary Biliary Cirrhosis
			rs1052553	0.99	1	8.2e-8	0.89		Type 1 Diabetes Mellitus
17	45835088	rs2316765	rs17564829	1	1	2.15e-09	0.8	CRHR1	Primary Biliary Cirrhosis
			rs1052553	0.99	1	8.2e-8	0.89		Type 1 Diabetes Mellitus
17	45835124	rs878886	rs17564829	0.88	0.94	2.15e-09	0.8	CRHR1	Primary Biliary Cirrhosis
			rs1052553	0.99	1	8.2e-8	0.89		Type 1 Diabetes Mellitus
17	45835216	rs878887	rs17564829	0.88	0.94	2.15e-09	0.8	CRHR1	Primary Biliary Cirrhosis
			rs1052553	0.99	1	8.2e-8	0.89		Type 1 Diabetes Mellitus
17	45835269	rs878888	rs17564829	0.88	0.94	2.15e-09	0.8	CRHR1	Primary Biliary Cirrhosis
			rs1052553	0.99	1	8.2e-8	0.89		Type 1 Diabetes Mellitus
17	45835420	rs4640231	rs17564829	0.88	0.94	2.15e-09	0.8	CRHR1	Primary Biliary Cirrhosis
			rs1052553	0.99	1	8.2e-8	0.89		Type 1 Diabetes Mellitus
17	45835464	rs4482334	rs17564829	0.88	0.94	2.15e-09	0.8	CRHR1	Primary Biliary Cirrhosis
			rs1052553	0.99	1	8.2e-8	0.89		Type 1 Diabetes Mellitus
17	45846971	rs12373168	rs17564829	0.86	0.93	2.15e-09	0.8	SPPL2C	Primary Biliary Cirrhosis
			rs1052553	0.99	1	8.2e-8	0.89		Type 1 Diabetes Mellitus
18	12792737	rs60474474	rs1893217	0.93	0.97	3.05e-26	1.17	PTPN2	Inflammatory Bowel Disease
			rs1893217	0.93	0.97	1.2e-15	1.21		Type 1 Diabetes Mellitus
			rs1893217	0.93	0.97	1.4e-12	1.15		Colitis, Ulcerative
			rs1893217	0.93	0.97	2.52e-10	1.17		Celiac Disease
			rs2847293	0.93	0.97	1.44e-12	1.31		Juvenile Idiopathic Arthritis
18	12792941	rs45450798	rs1893217	0.91	0.97	3.05e-26	1.17	PTPN2	Inflammatory Bowel Disease
			rs1893217	0.91	0.97	3.05e-25	1.18		Crohn's Disease
			rs1893217	0.91	0.97	1.2e-15	1.21		Type 1 Diabetes Mellitus
			rs1893217	0.91	0.97	1.4e-12	1.15		Colitis, Ulcerative
			rs1893217	0.91	0.97	2.52e-10	1.17		Celiac Disease
			rs2847293	0.91	0.97	1.44e-12	1.31		Juvenile Idiopathic Arthritis
18	69846569	rs9950174	rs727088	0.89	0.96	3.81e-11	1.1	CD226	Type 1 Diabetes Mellitus
			rs727088	0.89	0.96	4.65e-09	1.08		Inflammatory Bowel Disease
			rs727088	0.89	0.96	1.93e-08	1.1		Colitis, Ulcerative
			rs1788097	0.92	0.97	3.06e-8	1.15		Psoriasis
			rs1615504	0.91	1	1.8e-11	1.13		Type 1 Diabetes Mellitus
18	69863203	rs727088	rs727088	0.89	0.96	4.65e-09	1.08	CD226	Inflammatory Bowel Disease
			rs727088	0.89	0.96	1.93e-08	1.1		Colitis, Ulcerative
			rs1788097	0.92	0.97	3.06e-8	1.15		Psoriasis
19	48704297	rs571689	rs516246	0.91	0.97	1.0e-15	1.11	FUT2	Crohn's Disease
			rs516246	0.87	0.99	5.2e-14	0.87		Type 1 Diabetes Mellitus
19	48704394	rs570794	rs516246	0.93	0.97	1.0e-15	1.11	FUT2	Crohn's Disease
			rs516246	0.88	1	5.2e-14	0.87		Type 1 Diabetes Mellitus
19	48704461	rs569970	rs516246	0.88	1	1.0e-15	1.11	FUT2	Crohn's Disease
			rs516246	0.88	1	5.2e-14	0.87		Type 1 Diabetes Mellitus
19	48705286	rs507766	rs516246	0.88	1	1.0e-15	1.11	FUT2	Crohn's Disease
			rs516246	0.88	1	5.2e-14	0.87		Type 1 Diabetes Mellitus
19	48705372	rs506897	rs516246	0.88	1	1.0e-15	1.11	FUT2	Crohn's Disease
			rs516246	0.88	1	5.2e-14	0.87		Type 1 Diabetes Mellitus
19	48705753	rs503279	rs516246	0.88	1	1.0e-15	1.11	FUT2	Crohn's Disease
			rs516246	0.88	1	5.2e-14	0.87		Type 1 Diabetes Mellitus
20	63738996	rs1056441	rs6062504	0.91	0.97	1.09e-23	0.91	LIME1	Inflammatory Bowel Disease
			rs6062504	0.91	0.97	7.49e-11	0.93		Colitis, Ulcerative
			rs6062504	0.91	0.97	2.45e-19	0.89		Crohn's Disease
22	21622645	rs7444	rs7444	1	1	1.84e-22	1.27	UBE2L3	Lupus Erythematosus, Systemic
			rs181359	0.93	0.97	4.8e-16	1.1		Crohn's Disease
			rs2266959	0.86	0.96	1.39e-16	1.11		Inflammatory Bowel Disease
22	21622758	rs7445	rs7444	1	1	1.84e-22	1.27	UBE2L3	Lupus Erythematosus, Systemic
			rs181359	0.93	0.97	4.8e-16	1.1		Crohn's Disease
			rs2266959	0.86	0.96	1.39e-16	1.11		Inflammatory Bowel Disease
chr: chromossome pos_bp: position in base pair GWAS_SNP: most associated SNP reported in GWAS. r2 and D' was calculated based on the CEU population from the 1000 Genomes project. OR: Odds Ratio. OR was calculated based on the minor allele of the respective variant
