# Supplementary material for: Integrative Analysis Identifies Genetic Variants Associated With Autoimmune Diseases Affecting Putative MicroRNA Binding Sites
Source: Front Genet. 2018 Apr 26;9:139. doi: 10.3389/fgene.2018.00139 (PMC5932181; doi:10.3389/fgene.2018.00139)
Supplement: Supplementary file 2 [file Table_2.XLSX]

## Sheet: Sheet1
Supplementary Table 2: miRSNPs and eQTL results
miRSNP	Target gene	eQTL P-value	Effect size	Tissue	Database
rs7559479	IL18RAP	2.6e-29	-0.32	Whole Blood	GTEX
	IL18RAP	9.81e-198	-47.56	Whole Blood	BloodeQTL
rs7603250	IL18RAP	7.3e-29	0.31	Whole Blood	GTEX
rs1054037	MANBA	4.1e-8	0.22	Cells - Transformed fibroblasts	GTEX
	MANBA	3.0193e-175	28.22	Whole Blood	BloodeQTL
	MANBA	0.000023	-0.28	Pancreas	GTEX
	MANBA	0.000034	-0.27	Skin - Not Sun Exposed	GTEX
	MANBA	3.3e-7	-0.27	Skin - Sun Exposed	GTEX
rs4013	MANBA	4.1e-8	0.22	Cells - Transformed fibroblasts	GTEX
	MANBA	3.0193e-175	28.22	Whole Blood	BloodeQTL
	MANBA	0.000023	-0.28	Pancreas	GTEX
	MANBA	0.000034	-0.27	Skin - Not Sun Exposed	GTEX
	MANBA	3.3e-7	-0.27	Skin - Sun Exposed	GTEX
rs1054029	MANBA	4.1e-8	0.22	Cells - Transformed fibroblasts	GTEX
	MANBA	3.0193e-175	28.22	Whole Blood	BloodeQTL
	MANBA	0.000023	-0.28	Pancreas	GTEX
	MANBA	0.000034	-0.27	Skin - Not Sun Exposed	GTEX
	MANBA	3.3e-7	-0.27	Skin - Sun Exposed	GTEX
rs39602	LNPEP	0.000070	-0.13	Whole Blood	GTEX
	LNPEP	1.40e-45	14.17	Whole Blood	BloodeQTL
rs2070197	IRF5	4.2287e-08	0.27	Lymphoblastoid cell lines	GEUVADIS
rs3088081	SNAPC4	4.2e-7	-0.22	Thyroid	GTEX
	SNAPC4	0.000017	-0.16	Muscle - Skeletal	GTEX
rs9943	COG6	1.54826e-10	-0.357474	Adipose - Subcutaneous	GTEX
	COG6	5.13655e-8	-0.300274	Artery - Aorta	GTEX
	COG6	1.28633e-11	-0.305843	Artery - Tibial	GTEX
	COG6	5.33705e-11	-0.263345	Cells - Transformed fibroblasts	GTEX
	COG6	8.2184e-8	-0.29577	Esophagus - Muscularis	GTEX
	COG6	3.44225e-12	-0.308019	Heart - Left Ventricle	GTEX
	COG6	1.97157e-25	-0.532095	Muscle - Skeletal	GTEX
	COG6	1.23081e-7	-0.261309	Nerve - Tibial	GTEX
	COG6	3.73424e-9	-0.358494	Testis	GTEX
rs907091	IKZF3	3.91906e-5	-4.11	Whole Blood	BloodeQTL
rs16940681	CRHR1	1.3e-7	0.45	Adipose - Subcutaneous	GTEX
	CRHR1	0.0000022	0.47	Adipose - Visceral (Omentum)	GTEX
	CRHR1	1.3e-9	0.48	Breast - Mammary Tissue	GTEX
rs2316765	CRHR1	1.3e-7	0.45	Adipose - Subcutaneous	GTEX
	CRHR1	0.0000022	0.47	Adipose - Visceral (Omentum)	GTEX
	CRHR1	1.3e-9	0.48	Breast - Mammary Tissue	GTEX
rs878886	CRHR1	1.3e-7	0.45	Adipose - Subcutaneous	GTEX
	CRHR1	0.0000022	0.47	Adipose - Visceral (Omentum)	GTEX
	CRHR1	1.3e-9	0.48	Breast - Mammary Tissue	GTEX
rs878887	CRHR1	1.3e-7	0.45	Adipose - Subcutaneous	GTEX
	CRHR1	0.0000022	0.47	Adipose - Visceral (Omentum)	GTEX
	CRHR1	1.3e-9	0.48	Breast - Mammary Tissue	GTEX
rs878888	CRHR1	1.3e-7	0.45	Adipose - Subcutaneous	GTEX
	CRHR1	0.0000022	0.47	Adipose - Visceral (Omentum)	GTEX
	CRHR1	1.3e-9	0.48	Breast - Mammary Tissue	GTEX
rs4640231	CRHR1	1.3e-7	0.45	Adipose - Subcutaneous	GTEX
	CRHR1	0.0000022	0.47	Adipose - Visceral (Omentum)	GTEX
	CRHR1	1.3e-9	0.48	Breast - Mammary Tissue	GTEX
rs4482334	CRHR1	1.3e-7	0.45	Adipose - Subcutaneous	GTEX
	CRHR1	0.0000022	0.47	Adipose - Visceral (Omentum)	GTEX
	CRHR1	1.3e-9	0.48	Breast - Mammary Tissue	GTEX
rs9950174	CD226	5.38e-46	-14.24	Whole Blood	BloodeQTL
	CD226	3.8e-8	0.53	Testis	GTEX
rs727088	CD226	5.38e-46	-14.24	Whole Blood	BloodeQTL
	CD226	3.8e-8	0.53	Testis	GTEX
rs571689	FUT2	6.69623e-7	-0.312991	Cells - Transformed fibroblasts	GTEX
	FUT2	5.57221e-11	-0.297286	Colon - Transverse	GTEX
	FUT2	2.81945e-61	-0.717086	Esophagus - Mucosa	GTEX
	FUT2	0.00000226642	-0.277539	Lung	GTEX
	FUT2	6.60778e-22	-0.879816	Pancreas	GTEX
	FUT2	9.52225e-18	-0.544166	Skin - Not Sun Exposed (Suprapubic)	GTEX
	FUT2	9.29609e-16	-0.412163	Skin - Sun Exposed (Lower leg)	GTEX
	FUT2	0.00000197377	-0.419113	Small Intestine - Terminal Ileum	GTEX
	FUT2	4.05851e-22	-0.398434	Stomach	GTEX
rs570794	FUT2	6.69623e-7	-0.312991	Cells - Transformed fibroblasts	GTEX
	FUT2	5.57221e-11	-0.297286	Colon - Transverse	GTEX
	FUT2	2.81945e-61	-0.717086	Esophagus - Mucosa	GTEX
	FUT2	0.00000226642	-0.277539	Lung	GTEX
	FUT2	6.60778e-22	-0.879816	Pancreas	GTEX
	FUT2	9.52225e-18	-0.544166	Skin - Not Sun Exposed (Suprapubic)	GTEX
	FUT2	9.29609e-16	-0.412163	Skin - Sun Exposed (Lower leg)	GTEX
	FUT2	0.00000197377	-0.419113	Small Intestine - Terminal Ileum	GTEX
	FUT2	4.05851e-22	-0.398434	Stomach	GTEX
rs507766	FUT2	6.69623e-7	-0.312991	Cells - Transformed fibroblasts	GTEX
	FUT2	5.57221e-11	-0.297286	Colon - Transverse	GTEX
	FUT2	2.81945e-61	-0.717086	Esophagus - Mucosa	GTEX
	FUT2	0.00000226642	-0.277539	Lung	GTEX
	FUT2	6.60778e-22	-0.879816	Pancreas	GTEX
	FUT2	9.52225e-18	-0.544166	Skin - Not Sun Exposed (Suprapubic)	GTEX
	FUT2	9.29609e-16	-0.412163	Skin - Sun Exposed (Lower leg)	GTEX
	FUT2	0.00000197377	-0.419113	Small Intestine - Terminal Ileum	GTEX
	FUT2	4.05851e-22	-0.398434	Stomach	GTEX
rs506897	FUT2	6.69623e-7	-0.312991	Cells - Transformed fibroblasts	GTEX
	FUT2	5.57221e-11	-0.297286	Colon - Transverse	GTEX
	FUT2	2.81945e-61	-0.717086	Esophagus - Mucosa	GTEX
	FUT2	0.00000226642	-0.277539	Lung	GTEX
	FUT2	6.60778e-22	-0.879816	Pancreas	GTEX
	FUT2	9.52225e-18	-0.544166	Skin - Not Sun Exposed (Suprapubic)	GTEX
	FUT2	9.29609e-16	-0.412163	Skin - Sun Exposed (Lower leg)	GTEX
	FUT2	0.00000197377	-0.419113	Small Intestine - Terminal Ileum	GTEX
	FUT2	4.05851e-22	-0.398434	Stomach	GTEX
rs503279	FUT2	6.69623e-7	-0.312991	Cells - Transformed fibroblasts	GTEX
	FUT2	5.57221e-11	-0.297286	Colon - Transverse	GTEX
	FUT2	2.81945e-61	-0.717086	Esophagus - Mucosa	GTEX
	FUT2	0.00000226642	-0.277539	Lung	GTEX
	FUT2	6.60778e-22	-0.879816	Pancreas	GTEX
	FUT2	9.52225e-18	-0.544166	Skin - Not Sun Exposed (Suprapubic)	GTEX
	FUT2	9.29609e-16	-0.412163	Skin - Sun Exposed (Lower leg)	GTEX
	FUT2	0.00000197377	-0.419113	Small Intestine - Terminal Ileum	GTEX
	FUT2	4.05851e-22	-0.398434	Stomach	GTEX
rs1056441	LIME1	8.33366e-9	-0.274785	Artery - Aorta	GTEX
	LIME1	1.53807e-7	-0.255951	Artery - Tibial	GTEX
	LIME1	0.0000152749	-0.264514	Colon - Sigmoid	GTEX
	LIME1	0.0000218154	-0.15931	Lung	GTEX
	LIME1	0.0000111606	-0.16135	Nerve - Tibial	GTEX
	LIME1	0.0000178175	-0.267484	Pancreas	GTEX
	LIME1	0.00000317502	-0.2015	Skin - Sun Exposed (Lower leg)	GTEX
	LIME1	3.97325e-9	-0.192555	Thyroid	GTEX
rs7444	UBE2L3	3.1e-7	0.16	Whole Blood	GTEX
	UBE2L3	0.000014	0.19	Muscle - Skeletal	GTEX
rs7445	UBE2L3	5.2e-8	0.18	Whole Blood	GTEX
