# Supplementary material for: Integrative Analysis Identifies Genetic Variants Associated With Autoimmune Diseases Affecting Putative MicroRNA Binding Sites
Source: Front Genet. 2018 Apr 26;9:139. doi: 10.3389/fgene.2018.00139 (PMC5932181; doi:10.3389/fgene.2018.00139)
Supplement: Supplementary file 3 [file Table_3.XLSX]

## Sheet: TableS3
Supplementary Table 3: miRNA-target interactions experimentally validated
miRNA	Target.Gene	method	Cell_line	Tissue	Prediction score (tool)	Database	Mode Score	Reference
hsa-miR-365a-3p	UBAC2	PAR-CLIP	EF3DAGO2	NA	0.7 (miTG score)	Tarbase.v7	0.836614	Skalsky Rebecca L. et al. 2012
hsa-miR-3661	SNAPC4	HITS-CLIP	293S	Kidney	-0.16 (TargetScan)	Tarbase.v7	-	Karginov FV et al. 2013
NA: Not available
